# Supplementary material for: The reporting outcomes in medical education (ROME) model: proposition of a new framework
Source: BMC Med Educ. 2026 Jan 12;26:152. doi: 10.1186/s12909-026-08579-z (PMC12849325; doi:10.1186/s12909-026-08579-z)
Supplement: Supplementary file 1 — Supplementary Material 1. [file 12909_2026_8579_MOESM1_ESM.xlsx]

## Sheet: Tabelle1
This template is to aid the process of evaluating outcomes reported in medical education literature. For each outcome, you can indicate either "yes" or "no" depending on whether it is reported or not. Alternatively, you can indicate whether an outcome was the primary (1) or secondary (2) outcome/endpoint of a study. "S" indicates that the study suggests that the outcome might be affected by the i…					Descriptive only (no outcome data reported)		Outcome: Learner				Outcome: Patient/Community			Outcome: Organizational
					Description of a development process	Description of an implementation process	Learners' and/or supervisors' satisfaction	Learners' change in knowledge, skills, and/or attitudes	Learners performance levels		Individual patients' satisfaction	Individual patients' health	Overall quality of care	Change of individual program	Change of policy
Record No.	First Author	Title	Year	Journal					in educational settings	in patient care settings
1	E. Sample	An examplary example of medical education	2000	Examples in Medical Education													Yes	No	1	2	P
